# Supplementary material for: Castanea spp. Agrobiodiversity Conservation: Genotype Influence on Chemical and Sensorial Traits of Cultivars Grown on the Same Clonal Rootstock
Source: Foods. 2020 Aug 5;9(8):1062. doi: 10.3390/foods9081062 (PMC7465019; doi:10.3390/foods9081062)
Supplement: Supplementary file 1 [file foods-09-01062-s001.zip]

Archive with 1 entries (1 files):
- foods-879698-supplementary.rar
